# Supplementary material for: Endogenous Retrovirus Insertion in the KIT Oncogene Determines White and White spotting in Domestic Cats
Source: G3 (Bethesda). 2014 Aug 1;4(10):1881–91. doi: 10.1534/g3.114.013425 (PMC4199695; doi:10.1534/g3.114.013425)
Supplement: Supporting Information [file supp_g3.114.013425_TableS10.xls]

## Sheet: Sheet1
	Animal Number	#8138	#8139	#8140		#8141
	Coat color	pigmented	White, deaf	pigmented		White, deaf
	Sex	F	F	F		F
Sample	Date of Birth	2009-04-07	2010-08-19	2008-11-08		2004-07-18
Brain	Histopathology	None	None	None		None
Eye	Histopathology	None	None	None		None
	Toluidine	Neg	Neg	few mast cells in retrobulbar connective tissue		Neg
Skin	Histopath	mixed mononuclear cell infiltrate	None	None		None
	Toluidine	occasional mast cells scattered throughout dermis	occasional mast cells scattered throughout dermis; one section with cartilage- more mast cells, but in normal limits	occasional mast cells scattered throughout dermis; one section with cartilage- more mast cells, but in normal limits		5 sections, negative for mast cells
Colon	Histopathology	Infiltrate, mixed mononuclear	None	Infiltrate, mixed mononuclear		Infiltrate, mixed mononuclear
	Toluidine	few mast cells in submucosa	Neg	few mast cells in submucosa		few mast cells in submucosa
Small intestine	Histopathology	N/E	N/E	Infiltrate, mixed mononuclear		Infiltrate, mixed mononuclear
	Toluidine	N/E	N/E	few mast cells in submucosa		few mast cells in submucosa
Bone	Histopathology	N/E	None	None		None
	Toluidine	N/E	Neg	Neg		Neg
Bone marrow	Histopathology	None	None	None		fewer bone trabeculae present compared to other submitted bones
	Toluidine	Negative	Neg	Neg		Neg
Liver	Histopathology	None	None	N/E		None
Spleen	Histopathology	None	None	None		None
Pancreas	Histopathology	N/E	N/E	None		None
	Toluidine	N/E	N/E	Neg		occasional in surrounding peritoneal fat
Kidney	Histopathology	N/E	N/E	None		Infarcts, bilateral
Lymph node	Histopathology	N/E	N/E	None		None
	Toluidine	N/E	N/E	Neg		Neg
Adrenal	Histopathology	N/E	N/E	None		N/E
	Toluidine	N/E	N/E	Neg		N/E
Skeletal muscle	Histopathology	N/E	N/E	None		None
Heart	Histopathology	N/E	N/E			None
Lung	Histopathology	N/E	N/E	None		None
	Toluidine	N/E	N/E	Occasional mast cells in peribronchial and perivascular locations		Occasional mast cells in peribronchial and perivascular locations
Pathology report: Mast cells were most prominent in sections of skin with cartilage that were interpreted to be from the ear.
The distribution and numbers of mast cells appeared to be consistent in each cat, and therefore were considered to be within normal limits.
In other tissues mast cells were seen in locations including submucosa or lamina propria(small intestine, colon, soft palate), peribronchial
and perivascular (lung), peritoneal fat (from sections of pancreas), and retrobulbar connective tissue (eye). Mast cells were not
detected in the sections of bone, bone marrow, lymph node, or brain by morphology or Toluidine blue stain.
			Blood cell counts
	Animal Number	#8138	#8139	#8140		#8141
	Coat color	pigmented	White, deaf	pigmented		White, deaf
							Reference Range	Units
Hemoglobin		12.1	12	12.2	10.2	10.2	9.3-15.9	g/dL
Hematocrit		38.9	39	39.8	32.4	32.4	29-48	%
WBCa		7.1	8.5	14.7	8.3	8.3	3.5-16	103/uL
RBCb		9.11	10.0(HIGH)	8.48	8.47	8.47	5.92-9.93	106/uL
MCVc		43	39	47	38	38	37-61	fL
MCHd		13.3	12	14.4	12	12	11.0-21	pg
MCHCe		31.1	30.8	30.7	31.5	31.5	30-38	g/dL
Platelet count		201	212	149(LOW)a,e	242	24.2	200-500	103/uL
Platelet estimate		Adequate	Adequate	Adequate		Adequate
			Differential platelet estimate
			Absolute (percent)
Neutrophils		4615(65)	4845(57)	12201(83)	4814(58)	4814(58)	2500-8500
Bands		0(0)	0(0)	0(0)	0(0)	0(0)	0-150
Lymphocytes		1136(16)	2040(24)	1470(10)	2075(25)	2075(25)	1200-8000
Monocytes		213(3)	340(4)	147(1)	166(2)	166(2)	0-600
Eosinophils		1065(15)HIGH	1190(14)HIGH	882(6)	1162(14)HIGH	1162(14)HIGH	0-1000
Basophils		71(1)	85(1)	0(0)	83(1)	83(1)	0-150
a WBC, White blood cell; RBC
bRBC, Red blood cell
c MCV, mean cell volume
d MCHC, mean corpuscular hemoglobin concentration
eplatelet clumping are detected in this sample. Platelet clumping prevents precise
determination of a platelet count (by any method) and falsely decreases the platelet
number. The platelet estimate reflects the estimated contribution of the platelet clumps.
